# Supplementary material for: Identification of a persistent Ascaris-derived Kalirin epitope associated with chronic T cell activation in the lung
Source: PLoS Negl Trop Dis. 2026 Jun 9;20(6):e0014434. doi: 10.1371/journal.pntd.0014434 (PMC13268194; doi:10.1371/journal.pntd.0014434)
Supplement: S1 Table — (XLSX) [file pntd.0014434.s001.xlsx]

## Sheet: Raw data
Peptide	Prev AA	Next AA	Start	End	Peptide Length	Charges	Probability	Spectral Count	Intensity	Match Type	Assigned Modifications	Observed Modifications	Protein	Protein ID	Entry Name	Gene	Protein Description	Mapped Genes	Mapped Proteins
VTIAQGGVLPNIQAVLLPK	R	K	101	119	19	2	0.9403	1	22102586	MS/MS			sp|C0HKE1|H2A1B_MOUSE	C0HKE1	H2A1B_MOUSE	H2ac4	Histone H2A type 1-B	H2A, H2ac1, H2ac11, H2ac12, H2ac13, H2ac15, H2ac20, H2ac21, H2ac25, H2ac6, H2ac7, H2ac8, H2aj, H2ax, Hist1h2ad, Hist1h2af, Hist1h2an, Hist1h2ao, Hist1h2ap, Hist2h2aa1	sp|C0HKE2|H2A1C_MOUSE, sp|C0HKE3|H2A1D_MOUSE, sp|C0HKE4|H2A1E_MOUSE, sp|C0HKE5|H2A1G_MOUSE, sp|C0HKE6|H2A1I_MOUSE, sp|C0HKE7|H2A1N_MOUSE, sp|C0HKE8|H2A1O_MOUSE, sp|C0HKE9|H2A1P_MOUSE, sp|P27661|H2AX_MOUSE, sp|Q64522|H2A2B_MOUSE, sp|Q64523|H2A2C_MOUSE, sp|Q6GSS7|H2A2A_MOUSE, sp|Q8BFU2|H2A3_MOUSE, sp|Q8CGP5|H2A1F_MOUSE, sp|Q8CGP6|H2A1H_MOUSE, sp|Q8CGP7|H2A1K_MOUSE, sp|Q8R1M2|H2AJ_MOUSE, tr|A0A0N4SV…
LSVEALNSLTGEFK	K	G	157	170	14	2	0.9619	1	10785689	MS/MS			sp|P06732|KCRM_HUMAN	P06732	KCRM_HUMAN	CKM	Creatine kinase M-type	Ckm	sp|P07310|KCRM_MOUSE, tr|A0A0J9YKD4|A0A0J9YKD4_MOUSE, tr|A2RTA0|A2RTA0_MOUSE, tr|Q9D6U7|Q9D6U7_MOUSE
TDAPSFSDIPNPI	Y	G	189	201	13	2	0.885	2	8846144	MS/MS			sp|P02662|CASA1_BOVIN	P02662	CASA1_BOVIN	CSN1S1	Alpha-S1-casein
AVFVDLEPTVIDEVR	R	T	65	79	15	2	0.9179	2	8724424	MS/MS			sp|P05213|TBA1B_MOUSE	P05213	TBA1B_MOUSE	Tuba1b	Tubulin alpha-1B chain	Gm49450, Tuba1a, Tuba1c	sp|P68369|TBA1A_MOUSE, sp|P68373|TBA1C_MOUSE, tr|A0A2R8VHF3|A0A2R8VHF3_MOUSE, tr|O89052|O89052_MOUSE, tr|Q3TIZ0|Q3TIZ0_MOUSE, tr|Q52L87|Q52L87_MOUSE
IITITGTQDQIQNAQYLLQNSVK	R	Q	434	456	23	3	0.9692	2	7.86998e+06	MS/MS			sp|P61979|HNRPK_MOUSE	P61979	HNRPK_MOUSE	Hnrnpk	Heterogeneous nuclear ribonucleoprotein K		tr|B2M1R6|B2M1R6_MOUSE, tr|H3BLL4|H3BLL4_MOUSE, tr|Q3TG17|Q3TG17_MOUSE, tr|Q3TJ38|Q3TJ38_MOUSE, tr|Q3TL71|Q3TL71_MOUSE, tr|Q3TUA1|Q3TUA1_MOUSE, tr|Q3U6X2|Q3U6X2_MOUSE, tr|Q3U9Q3|Q3U9Q3_MOUSE, tr|Q5FWJ5|Q5FWJ5_MOUSE
LISQIVSSITASLR	R	F	230	243	14	2	0.9608	2	6428131	MS/MS			sp|P05213|TBA1B_MOUSE	P05213	TBA1B_MOUSE	Tuba1b	Tubulin alpha-1B chain	Gm49450, Tuba1c, Tuba4a, Tuba8	sp|P68368|TBA4A_MOUSE, sp|P68373|TBA1C_MOUSE, sp|Q9JJZ2|TBA8_MOUSE, tr|A0A0A0MQA5|A0A0A0MQA5_MOUSE, tr|A0A2R8VHF3|A0A2R8VHF3_MOUSE, tr|Q3TIZ0|Q3TIZ0_MOUSE, tr|Q52L87|Q52L87_MOUSE, tr|Q99KA2|Q99KA2_MOUSE
SRSGGGGGGGLGSGGSIRSSY	L	S	12	32	21	3	0.9139	2	5.9008e+06	MS/MS			sp|P35527|K1C9_HUMAN	P35527	K1C9_HUMAN	KRT9	Keratin, type I cytoskeletal 9
KVPQLEIVPN	Y	S	120	129	10	2	0.7813	1	5.52687e+06	MS/MS			sp|P02662|CASA1_BOVIN	P02662	CASA1_BOVIN	CSN1S1	Alpha-S1-casein
AEEVEEERLK	M	Y	2	11	10	2	0.9336	1	5077139	MS/MS	N-term(42.0106)		sp|O82803|SRPP_HEVBR	O82803	SRPP_HEVBR	SRPP	Small rubber particle protein
TVTAMDVVYALK	K	R	81	92	12	2	0.9243	2	4954348	MS/MS	5M(15.9949)		sp|P62806|H4_MOUSE	P62806	H4_MOUSE	H4c1	Histone H4	Hist2h4	sp|Q27443|H4_ASCSU, tr|B2RTM0|B2RTM0_MOUSE, tr|F1L4K1|F1L4K1_ASCSU, tr|F1L914|F1L914_ASCSU, tr|F1LC49|F1LC49_ASCSU, tr|Q61667|Q61667_MOUSE
VAPEEHPVLLTEAPLNPK	R	A	96	113	18	3	0.9438	2	4.70864e+06	MS/MS			sp|P60710|ACTB_MOUSE	P60710	ACTB_MOUSE	Actb	Actin, cytoplasmic 1	Actg1	sp|P63260|ACTG_MOUSE, tr|A1E281|A1E281_MOUSE, tr|B2RRX1|B2RRX1_MOUSE, tr|E9Q5F4|E9Q5F4_MOUSE, tr|E9Q606|E9Q606_MOUSE, tr|F1L3U5|F1L3U5_ASCSU, tr|F1LAW5|F1LAW5_ASCSU, tr|F1LAW8|F1LAW8_ASCSU, tr|F1LAW9|F1LAW9_ASCSU, tr|F1LBK2|F1LBK2_ASCSU, tr|F1LCH4|F1LCH4_ASCSU, tr|F1LCH5|F1LCH5_ASCSU, tr|F1LD26|F1LD26_ASCSU, tr|F1LEE4|F1LEE4_ASCSU, tr|F1LI28|F1LI28_ASCSU, tr|F1LI74|F1LI74_ASCSU, tr|G3UYG0|G3UYG0_…
NIPPLTQTPVVVPPFLQPEV	Q	M	88	107	20	2	0.8603	2	3.99359e+06	MS/MS			sp|P02666|CASB_BOVIN	P02666	CASB_BOVIN	CSN2	Beta-casein
FDQLFDDESDPFEVLK	R	A	17	32	16	2	0.958	2	3.82242e+06	MS/MS			sp|Q9CY58|SERB1_MOUSE	Q9CY58	SERB1_MOUSE	Serbp1	SERPINE1 mRNA-binding protein 1		tr|A0A0N4SUN8|A0A0N4SUN8_MOUSE, tr|A0A0N4SUQ1|A0A0N4SUQ1_MOUSE, tr|A0A0N4SV32|A0A0N4SV32_MOUSE, tr|A0A0N4SWH2|A0A0N4SWH2_MOUSE, tr|Q3UEI6|Q3UEI6_MOUSE, tr|Q3UJK2|Q3UJK2_MOUSE, tr|Q3UMP4|Q3UMP4_MOUSE, tr|Q3V274|Q3V274_MOUSE
GHYTEGAELVDSVLDVVR	K	K	104	121	18	3	0.957	2	2.97371e+06	MS/MS			sp|P68372|TBB4B_MOUSE	P68372	TBB4B_MOUSE	Tubb4b	Tubulin beta-4B chain	Tubb2a, Tubb2b, Tubb3, Tubb5, Tubb6	sp|P99024|TBB5_MOUSE, sp|Q7TMM9|TBB2A_MOUSE, sp|Q922F4|TBB6_MOUSE, sp|Q9CWF2|TBB2B_MOUSE, sp|Q9ERD7|TBB3_MOUSE, tr|B2RSN3|B2RSN3_MOUSE, tr|G3UZR1|G3UZR1_MOUSE, tr|Q3U9U3|Q3U9U3_MOUSE, tr|Q3UMM1|Q3UMM1_MOUSE, tr|Q9CVR0|Q9CVR0_MOUSE
AAQDTVRLL	A	G	45	53	9	2	0.8583	1	2.90296e+06	MS/MS			sp|P50171|DHB8_MOUSE	P50171	DHB8_MOUSE	Hsd17b8	(3R)-3-hydroxyacyl-CoA dehydrogenase		tr|A0A068BEQ2|A0A068BEQ2_MOUSE, tr|G3UX44|G3UX44_MOUSE
AAVPSGASTGIYEALELR	R	D	33	50	18	2	0.9514	2	2.80504e+06	MS/MS			sp|P17182|ENOA_MOUSE	P17182	ENOA_MOUSE	Eno1	Alpha-enolase	EG433182, Eno2, Eno3	sp|P17183|ENOG_MOUSE, sp|P21550|ENOB_MOUSE, tr|A0A0N4SUI6|A0A0N4SUI6_MOUSE, tr|A0A0N4SUX5|A0A0N4SUX5_MOUSE, tr|B0QZL1|B0QZL1_MOUSE, tr|B1ARR6|B1ARR6_MOUSE, tr|B1ARR7|B1ARR7_MOUSE, tr|D3YVD3|D3YVD3_MOUSE, tr|D3Z2S4|D3Z2S4_MOUSE, tr|D3Z6E4|D3Z6E4_MOUSE, tr|Q3UJ20|Q3UJ20_MOUSE, tr|Q4FK59|Q4FK59_MOUSE, tr|Q545V3|Q545V3_MOUSE, tr|Q5FW97|Q5FW97_MOUSE, tr|Q5SX59|Q5SX59_MOUSE, tr|Q5SX60|Q5SX60_MOUSE, tr|…
ISGLIYEETR	R	G	47	56	10	2	0.9348	4	2.68791e+06	MS/MS			sp|P62806|H4_MOUSE	P62806	H4_MOUSE	H4c1	Histone H4	Hist2h4	sp|Q27443|H4_ASCSU, tr|B2RTM0|B2RTM0_MOUSE, tr|F1L4K1|F1L4K1_ASCSU, tr|F1L914|F1L914_ASCSU, tr|F1LC49|F1LC49_ASCSU, tr|Q6B822|Q6B822_MOUSE
LEGLTDEINFLR	R	Q	220	231	12	2	0.9412	1	2.58312e+06	MS/MS			sp|P11679|K2C8_MOUSE	P11679	K2C8_MOUSE	Krt8	Keratin, type II cytoskeletal 8
VMLGETNPADSKPGTIR	R	G	89	105	17	3	0.9426	1	2.57536e+06	MS/MS	2M(15.9949)		sp|P15532|NDKA_MOUSE	P15532	NDKA_MOUSE	Nme1	Nucleoside diphosphate kinase A	Dscaml1, Nme1nme2, Nme2	sp|Q01768|NDKB_MOUSE, tr|B0LAA8|B0LAA8_MOUSE, tr|E9PZF0|E9PZF0_MOUSE, tr|Q5NC80|Q5NC80_MOUSE, tr|Q5NC81|Q5NC81_MOUSE, tr|Q5NC82|Q5NC82_MOUSE, tr|Q8R4B4|Q8R4B4_MOUSE
AMGIMNSFVNDIFER	K	I	59	73	15	2	0.9692	3	2.53815e+06	MS/MS	2M(15.9949),5M(15.9949)		sp|P10853|H2B1F_MOUSE	P10853	H2B1F_MOUSE	H2bc7	Histone H2B type 1-F/J/L	H2bc12, H2bc14, H2bc18, H2bc21, H2bc23, H2bc26, H2bc3, H2bc4, H2bc9, H2bu2, Hist1h2bj, Hist1h2bp, Hist2h2bb, LOC665622	sp|P10854|H2B1M_MOUSE, sp|Q64475|H2B1B_MOUSE, sp|Q64478|H2B1H_MOUSE, sp|Q64524|H2B2E_MOUSE, sp|Q64525|H2B2B_MOUSE, sp|Q6ZWY9|H2B1C_MOUSE, sp|Q8CGP0|H2B3B_MOUSE, sp|Q8CGP1|H2B1K_MOUSE, sp|Q8CGP2|H2B1P_MOUSE, sp|Q9D2U9|H2B3A_MOUSE, tr|A0JLV3|A0JLV3_MOUSE, tr|B2RTK3|B2RTK3_MOUSE, tr|B2RVD5|B2RVD5_MOUSE, tr|Q8CBB6|Q8CBB6_MOUSE, tr|Q8VEE3|Q8VEE3_MOUSE, tr|Q921L4|Q921L4_MOUSE
VVLAYEPVWAIGTGK	K	T	161	175	15	2	0.9472	1	2.41302e+06	MS/MS			sp|P17751|TPIS_MOUSE	P17751	TPIS_MOUSE	Tpi1	Triosephosphate isomerase		tr|F1KXV2|F1KXV2_ASCSU, tr|F1L4W1|F1L4W1_ASCSU, tr|F1L676|F1L676_ASCSU, tr|H7BXC3|H7BXC3_MOUSE
VNPTVFFDITADDEPLGR	M	V	2	19	18	2	0.9676	1	2.30607e+06	MS/MS	N-term(42.0106)		sp|P17742|PPIA_MOUSE	P17742	PPIA_MOUSE	Ppia	Peptidyl-prolyl cis-trans isomerase A		tr|A0A1L1SRX5|A0A1L1SRX5_MOUSE, tr|Q3TE63|Q3TE63_MOUSE, tr|Q3UAJ1|Q3UAJ1_MOUSE, tr|Q5SVY2|Q5SVY2_MOUSE, tr|Q9CZK9|Q9CZK9_MOUSE
QLFHPEQLITGK	R	E	85	96	12	2	0.7652	1	2197602	MS/MS	1Q(-17.0265)		sp|P05213|TBA1B_MOUSE	P05213	TBA1B_MOUSE	Tuba1b	Tubulin alpha-1B chain	Gm49450, Tuba1a, Tuba1c, Tuba3a, Tuba4a, Tuba8	sp|P05214|TBA3_MOUSE, sp|P68368|TBA4A_MOUSE, sp|P68369|TBA1A_MOUSE, sp|P68373|TBA1C_MOUSE, sp|Q9JJZ2|TBA8_MOUSE, tr|A0A087WQS4|A0A087WQS4_MOUSE, tr|A0A087WRB4|A0A087WRB4_MOUSE, tr|A0A087WSB0|A0A087WSB0_MOUSE, tr|A0A087WSL5|A0A087WSL5_MOUSE, tr|A0A0A0MQA5|A0A0A0MQA5_MOUSE, tr|A0A2R8VHF3|A0A2R8VHF3_MOUSE, tr|O89052|O89052_MOUSE, tr|Q3TIZ0|Q3TIZ0_MOUSE, tr|Q52L87|Q52L87_MOUSE, tr|Q5FW91|Q5FW91_MOUSE
PAINVGLSVSR	R	V	406	416	11	2	0.9481	1	2105872	MS/MS			sp|Q03265|ATPA_MOUSE	Q03265	ATPA_MOUSE	Atp5f1a	ATP synthase F(1) complex subunit alpha, mitochondrial		tr|D3Z6F5|D3Z6F5_MOUSE, tr|F1L7P6|F1L7P6_ASCSU, tr|F1LHK9|F1LHK9_ASCSU, tr|Q3U452|Q3U452_MOUSE
YFPTQALNFAFK	R	D	81	92	12	2	0.8894	2	2.0037e+06	MS/MS			sp|P48962|ADT1_MOUSE	P48962	ADT1_MOUSE	Slc25a4	ADP/ATP translocase 1	AAC, Slc25a31, Slc25a5	sp|P51881|ADT2_MOUSE, sp|Q3V132|ADT4_MOUSE, tr|B2RTC8|B2RTC8_MOUSE, tr|F1KZ94|F1KZ94_ASCSU, tr|F1L5S3|F1L5S3_ASCSU, tr|F1L6K2|F1L6K2_ASCSU, tr|F1LHF8|F1LHF8_ASCSU, tr|Q545A2|Q545A2_MOUSE, tr|Q8BVI9|Q8BVI9_MOUSE, tr|Q9XM22|Q9XM22_ASCSU
IGLFGGAGVGK	K	T	202	212	11	2	0.8346	1	1959057	MS/MS			sp|P56480|ATPB_MOUSE	P56480	ATPB_MOUSE	Atp5f1b	ATP synthase F(1) complex catalytic subunit beta, mitochondrial		tr|F1L4H4|F1L4H4_ASCSU
LFIGGLSFETTDESLR	K	S	16	31	16	2	0.8994	1	1927638	MS/MS			sp|P49312|ROA1_MOUSE	P49312	ROA1_MOUSE	Hnrnpa1	Heterogeneous nuclear ribonucleoprotein A1		tr|Q3TFB1|Q3TFB1_MOUSE, tr|Q3TIK8|Q3TIK8_MOUSE, tr|Q3U7F3|Q3U7F3_MOUSE, tr|Q3UK83|Q3UK83_MOUSE, tr|Q5EBP8|Q5EBP8_MOUSE
QEYDESGPSIVHR	K	K	360	372	13	2	0.8856	1	1.83307e+06	MS/MS	1Q(-17.0265)		sp|P60710|ACTB_MOUSE	P60710	ACTB_MOUSE	Actb	Actin, cytoplasmic 1	Actg1	sp|P63260|ACTG_MOUSE, tr|B1ATY1|B1ATY1_MOUSE, tr|B2RRX1|B2RRX1_MOUSE, tr|E9Q1F2|E9Q1F2_MOUSE, tr|F1LAV8|F1LAV8_ASCSU, tr|F1LAW4|F1LAW4_ASCSU, tr|F1LAW5|F1LAW5_ASCSU, tr|F1LAW8|F1LAW8_ASCSU, tr|F1LAW9|F1LAW9_ASCSU, tr|F1LBK2|F1LBK2_ASCSU, tr|F1LCH4|F1LCH4_ASCSU, tr|F1LDN8|F1LDN8_ASCSU, tr|F1LDP8|F1LDP8_ASCSU, tr|F1LEQ3|F1LEQ3_ASCSU, tr|F1LET7|F1LET7_ASCSU, tr|F1LFI0|F1LFI0_ASCSU, tr|F1LGL4|F1LGL4_…
MSATFIGNSTAIQELFK	K	R	363	379	17	2	0.954	2	1.741e+06	MS/MS	1M(15.9949)		sp|P68372|TBB4B_MOUSE	P68372	TBB4B_MOUSE	Tubb4b	Tubulin beta-4B chain	Tubb2a, Tubb2b	sp|Q7TMM9|TBB2A_MOUSE, sp|Q9CWF2|TBB2B_MOUSE, tr|B2RSN3|B2RSN3_MOUSE, tr|Q62363|Q62363_MOUSE, tr|Q99J49|Q99J49_MOUSE, tr|Q9DCR1|Q9DCR1_MOUSE
DSTLIMQLLR	K	D	215	224	10	2	0.91	2	1.6888e+06	MS/MS	6M(15.9949)		sp|O70456|1433S_MOUSE	O70456	1433S_MOUSE	Sfn	14-3-3 protein sigma	Ywhab, Ywhae, Ywhag, Ywhah, Ywhaq, Ywhaz	sp|P61982|1433G_MOUSE, sp|P62259|1433E_MOUSE, sp|P63101|1433Z_MOUSE, sp|P68254|1433T_MOUSE, sp|P68510|1433F_MOUSE, sp|Q9CQV8|1433B_MOUSE, tr|A2A5N2|A2A5N2_MOUSE, tr|A3KML3|A3KML3_MOUSE, tr|A8IP69|A8IP69_MOUSE, tr|F1KXW6|F1KXW6_ASCSU, tr|F1L877|F1L877_ASCSU, tr|F1LF96|F1LF96_ASCSU, tr|F1LFK9|F1LFK9_ASCSU, tr|Q3UA58|Q3UA58_MOUSE, tr|Q3V453|Q3V453_MOUSE, tr|Q5SS40|Q5SS40_MOUSE, tr|Q8BPH1|Q8BPH1_MOUS…
IILDLISESPIK	K	G	208	219	12	2	0.9471	1	1.64452e+06	MS/MS			sp|P61979|HNRPK_MOUSE	P61979	HNRPK_MOUSE	Hnrnpk	Heterogeneous nuclear ribonucleoprotein K		tr|A0A286YDM3|A0A286YDM3_MOUSE, tr|B2M1R6|B2M1R6_MOUSE, tr|H3BK96|H3BK96_MOUSE, tr|H3BKD0|H3BKD0_MOUSE, tr|H3BLL4|H3BLL4_MOUSE, tr|H3BLP7|H3BLP7_MOUSE, tr|Q3TG17|Q3TG17_MOUSE, tr|Q3TJ38|Q3TJ38_MOUSE, tr|Q3TL71|Q3TL71_MOUSE, tr|Q3TUA1|Q3TUA1_MOUSE, tr|Q3U6X2|Q3U6X2_MOUSE, tr|Q3U9Q3|Q3U9Q3_MOUSE, tr|Q5FWJ5|Q5FWJ5_MOUSE
ETLLFTAVGRKPE	Y	F	1191	1203	13	2	0.8023	1	1.45384e+06	MS/MS	1E(-18.0106)		tr|F1KPS0|F1KPS0_ASCSU	F1KPS0	F1KPS0_ASCSU		Kalirin		tr|F1KQ07|F1KQ07_ASCSU
IGGIGTVPVGR	K	V	256	266	11	2	0.9134	1	1.41226e+06	MS/MS			sp|P10126|EF1A1_MOUSE	P10126	EF1A1_MOUSE	Eef1a1	Elongation factor 1-alpha 1	Eef1a2, eft-1	sp|P62631|EF1A2_MOUSE, tr|A0ABJ3HNU7|A0ABJ3HNU7_MOUSE, tr|B5RHZ9|B5RHZ9_ASCSU, tr|F1L3N9|F1L3N9_ASCSU, tr|F1L6P7|F1L6P7_ASCSU, tr|F1L7C7|F1L7C7_ASCSU, tr|F1L9V3|F1L9V3_ASCSU, tr|Q3TII3|Q3TII3_MOUSE, tr|Q3UA81|Q3UA81_MOUSE, tr|Q3UZQ3|Q3UZQ3_MOUSE, tr|Q58E64|Q58E64_MOUSE
TFIAIKPDGVQR	R	G	7	18	12	2	0.9416	2	1.40192e+06	MS/MS			sp|P15532|NDKA_MOUSE	P15532	NDKA_MOUSE	Nme1	Nucleoside diphosphate kinase A	Dscaml1, Nme1nme2, Nme2	sp|Q01768|NDKB_MOUSE, tr|B0LAA8|B0LAA8_MOUSE, tr|E9PZF0|E9PZF0_MOUSE, tr|Q5NC79|Q5NC79_MOUSE, tr|Q5NC80|Q5NC80_MOUSE, tr|Q5NC81|Q5NC81_MOUSE, tr|Q5NC82|Q5NC82_MOUSE, tr|Q8R4B4|Q8R4B4_MOUSE
EHALLAYTLGVK	R	Q	135	146	12	2	0.944	2	1.40001e+06	MS/MS			sp|P10126|EF1A1_MOUSE	P10126	EF1A1_MOUSE	Eef1a1	Elongation factor 1-alpha 1	Eef1a2	sp|P62631|EF1A2_MOUSE, tr|A0ABJ3HNU7|A0ABJ3HNU7_MOUSE, tr|D3YZ68|D3YZ68_MOUSE, tr|D3Z3I8|D3Z3I8_MOUSE, tr|Q3TII3|Q3TII3_MOUSE, tr|Q3UA81|Q3UA81_MOUSE, tr|Q3UZQ3|Q3UZQ3_MOUSE, tr|Q58E64|Q58E64_MOUSE
PASGTVLHIHR	E	A	418	428	11	3	0.8255	1	1.27955e+06	MS/MS			sp|Q80YW5|BSPRY_MOUSE	Q80YW5	BSPRY_MOUSE	Bspry	B box and SPRY domain-containing protein		tr|B2RT02|B2RT02_MOUSE
IIAPPER	K	K	329	335	7	2	0.8156	1	1.22354e+06	MS/MS			sp|P60710|ACTB_MOUSE	P60710	ACTB_MOUSE	Actb	Actin, cytoplasmic 1	Acta1, Acta2, Actbl2, Actc1, Actg1, Actg2, Cracdl	sp|P62737|ACTA_MOUSE, sp|P63260|ACTG_MOUSE, sp|P63268|ACTH_MOUSE, sp|P68033|ACTC_MOUSE, sp|P68134|ACTS_MOUSE, sp|Q8BFZ3|ACTBL_MOUSE, tr|B1ATY1|B1ATY1_MOUSE, tr|B2RRX1|B2RRX1_MOUSE, tr|E9Q1F2|E9Q1F2_MOUSE, tr|E9Q3M9|E9Q3M9_MOUSE, tr|F1L3U5|F1L3U5_ASCSU, tr|F1L6J4|F1L6J4_ASCSU, tr|F1LAV8|F1LAV8_ASCSU, tr|F1LAW4|F1LAW4_ASCSU, tr|F1LAW5|F1LAW5_ASCSU, tr|F1LAW8|F1LAW8_ASCSU, tr|F1LAW9|F1LAW9_ASCSU, tr…
VEIIANDQGNR	K	T	27	37	11	2	0.8619	2	992702	MS/MS			sp|P17156|HSP72_MOUSE	P17156	HSP72_MOUSE	Hspa2	Heat shock-related 70 kDa protein 2	Hsc70t, Hsp70.3, Hspa1a, Hspa1b, Hspa1l, Hspa5, Hspa8	sp|P16627|HS71L_MOUSE, sp|P17879|HS71B_MOUSE, sp|P20029|BIP_MOUSE, sp|P63017|HSP7C_MOUSE, sp|Q61696|HS71A_MOUSE, tr|A1E2B8|A1E2B8_MOUSE, tr|A1L347|A1L347_MOUSE, tr|B2CSK2|B2CSK2_MOUSE, tr|B7U582|B7U582_MOUSE, tr|D3Z5E2|D3Z5E2_MOUSE, tr|F1KYQ7|F1KYQ7_ASCSU, tr|F1KZF0|F1KZF0_ASCSU, tr|F1L183|F1L183_ASCSU, tr|F1LAT4|F1LAT4_ASCSU, tr|O88687|O88687_MOUSE, tr|Q3TAI8|Q3TAI8_MOUSE, tr|Q3TB63|Q3TB63_MOUSE…
VQDTLLRV	M	T	2	9	8	2	0.8161	1	860511	MS/MS	N-term(42.0106)		tr|D3YTW1|D3YTW1_MOUSE	D3YTW1	D3YTW1_MOUSE	Csf1	Colony stimulating factor 1 (macrophage)
SYELPDGQVITIGNER	K	F	239	254	16	2	0.9417	2	822310	MS/MS			sp|P60710|ACTB_MOUSE	P60710	ACTB_MOUSE	Actb	Actin, cytoplasmic 1	Acta1, Acta2, Actbl2, Actc1, Actg1, Actg2	sp|P62737|ACTA_MOUSE, sp|P63260|ACTG_MOUSE, sp|P63268|ACTH_MOUSE, sp|P68033|ACTC_MOUSE, sp|P68134|ACTS_MOUSE, sp|Q8BFZ3|ACTBL_MOUSE, tr|A0A0U1RQ96|A0A0U1RQ96_MOUSE, tr|B2RRX1|B2RRX1_MOUSE, tr|E9Q1F2|E9Q1F2_MOUSE, tr|E9Q5F4|E9Q5F4_MOUSE, tr|F1LAW8|F1LAW8_ASCSU, tr|F1LD26|F1LD26_ASCSU, tr|F1LDP8|F1LDP8_ASCSU, tr|F1LET7|F1LET7_ASCSU, tr|F1LH12|F1LH12_ASCSU, tr|Q3TG92|Q3TG92_MOUSE, tr|Q3TIJ9|Q3TIJ9_M…
LAVEALSSLDGDLSGR	K	Y	157	172	16	2	0.8825	1	786410	MS/MS			sp|Q04447|KCRB_MOUSE	Q04447	KCRB_MOUSE	Ckb	Creatine kinase B-type
ESYSVYVYK	K	V	36	44	9	2	0.8485	1	605500	MS/MS			sp|P10853|H2B1F_MOUSE	P10853	H2B1F_MOUSE	H2bc7	Histone H2B type 1-F/J/L	H2bc12, H2bc14, H2bc18, H2bc22, H2bc23, H2bc3, H2bc4, H2bc9, Hist1h2bj, Hist1h2bp, Hist2h2bb, LOC665622	sp|P10854|H2B1M_MOUSE, sp|Q64475|H2B1B_MOUSE, sp|Q64478|H2B1H_MOUSE, sp|Q64525|H2B2B_MOUSE, sp|Q6ZWY9|H2B1C_MOUSE, sp|Q8CGP1|H2B1K_MOUSE, sp|Q8CGP2|H2B1P_MOUSE, tr|A0JLV3|A0JLV3_MOUSE, tr|B2RTK3|B2RTK3_MOUSE, tr|B2RVD5|B2RVD5_MOUSE, tr|Q8C622|Q8C622_MOUSE, tr|Q8CBB6|Q8CBB6_MOUSE, tr|Q8VEE3|Q8VEE3_MOUSE, tr|Q921L4|Q921L4_MOUSE
TIGGGDDSFNTFFSETGAGK	K	H	41	60	20	2	0.9692	2	0	MS/MS			sp|P05213|TBA1B_MOUSE	P05213	TBA1B_MOUSE	Tuba1b	Tubulin alpha-1B chain	Gm49450, Tuba1a, Tuba1c, Tuba3a	sp|P05214|TBA3_MOUSE, sp|P68369|TBA1A_MOUSE, sp|P68373|TBA1C_MOUSE, tr|A0A2R8VHF3|A0A2R8VHF3_MOUSE, tr|O89052|O89052_MOUSE, tr|Q3TIZ0|Q3TIZ0_MOUSE, tr|Q52L87|Q52L87_MOUSE, tr|Q5FW91|Q5FW91_MOUSE
DATNVGDEGGFAPNILENK	K	E	203	221	19	2	0.9505	2	0	MS/MS			sp|P17182|ENOA_MOUSE	P17182	ENOA_MOUSE	Eno1	Alpha-enolase	EG433182	tr|B0QZL1|B0QZL1_MOUSE, tr|Q5FW97|Q5FW97_MOUSE, tr|Q6PHC1|Q6PHC1_MOUSE
IYVDDGLISLQVK	K	E	174	186	13	2	0.9415	1	0	MS/MS			sp|P52480|KPYM_MOUSE	P52480	KPYM_MOUSE	Pkm	Pyruvate kinase PKM		tr|A0A1L1SQV8|A0A1L1SQV8_MOUSE, tr|A0A1L1SU37|A0A1L1SU37_MOUSE
SLADELALVDVLEDK	K	L	44	58	15	2	0.9301	1	0	MS/MS			sp|P16125|LDHB_MOUSE	P16125	LDHB_MOUSE	Ldhb	L-lactate dehydrogenase B chain		tr|A0A6I8MX27|A0A6I8MX27_MOUSE, tr|D3Z7F0|D3Z7F0_MOUSE
LFVGNLPADITEDEFK	R	R	291	306	16	2	0.9257	2	0	MS/MS			sp|Q8VIJ6|SFPQ_MOUSE	Q8VIJ6	SFPQ_MOUSE	Sfpq	Splicing factor, proline- and glutamine-rich		tr|A0A991ENV6|A0A991ENV6_MOUSE, tr|Q3TZL2|Q3TZL2_MOUSE
APQVSTPTLVEAAR	K	N	439	452	14	2	0.9256	2	0	MS/MS			sp|P07724|ALBU_MOUSE	P07724	ALBU_MOUSE	Alb	Albumin		tr|Q546G4|Q546G4_MOUSE
AIAELGIYPAVDPLDSTSR	R	I	388	406	19	2	0.9139	1	0	MS/MS			sp|P56480|ATPB_MOUSE	P56480	ATPB_MOUSE	Atp5f1b	ATP synthase F(1) complex catalytic subunit beta, mitochondrial
LVQEVTDFAK	K	T	66	75	10	2	0.9121	2	0	MS/MS			sp|P07724|ALBU_MOUSE	P07724	ALBU_MOUSE	Alb	Albumin		tr|K7R066|K7R066_MOUSE, tr|Q546G4|Q546G4_MOUSE
FTPGTFTNQIQAAFR	R	E	103	117	15	2	0.8859	1	0	MS/MS			sp|P14206|RSSA_MOUSE	P14206	RSSA_MOUSE	Rpsa	Small ribosomal subunit protein uS2		tr|A0A1L1SRW0|A0A1L1SRW0_MOUSE, tr|B2CY77|B2CY77_MOUSE
QAADMILLDDNFASIVTGVEEGR	K	L	734	756	23	2	0.8588	1	0	MS/MS	1Q(-17.0265),5M(15.9949)		sp|Q6PIC6|AT1A3_MOUSE	Q6PIC6	AT1A3_MOUSE	Atp1a3	Sodium/potassium-transporting ATPase subunit alpha-3	Atp1a1, Atp1a2, Atp1a4	sp|Q6PIE5|AT1A2_MOUSE, sp|Q8VDN2|AT1A1_MOUSE, sp|Q9WV27|AT1A4_MOUSE, tr|A0A0G2JGX4|A0A0G2JGX4_MOUSE, tr|D3YYN7|D3YYN7_MOUSE, tr|F1KRT3|F1KRT3_ASCSU, tr|Q3TXF9|Q3TXF9_MOUSE, tr|Q3UCH8|Q3UCH8_MOUSE, tr|Q3UF49|Q3UF49_MOUSE, tr|Q3UHK5|Q3UHK5_MOUSE, tr|Q6ZQ49|Q6ZQ49_MOUSE, tr|Q8CGD9|Q8CGD9_MOUSE, tr|Q8K2R2|Q8K2R2_MOUSE, tr|Q8R0B0|Q8R0B0_MOUSE, tr|Q8R0E8|Q8R0E8_MOUSE, tr|Q8R3A9|Q8R3A9_MOUSE, tr|Q8R3M4|…
VAPEEHPTLLTEAPLNPK	R	A	98	115	18	3	0.8473	1	0	MS/MS			sp|P62737|ACTA_MOUSE	P62737	ACTA_MOUSE	Acta2	Actin, aortic smooth muscle	Acta1, Actc1, Actg2, alpha-cardiac	sp|P63268|ACTH_MOUSE, sp|P68033|ACTC_MOUSE, sp|P68134|ACTS_MOUSE, tr|A0A0U1RQ96|A0A0U1RQ96_MOUSE, tr|A0A1D5RM20|A0A1D5RM20_MOUSE, tr|A0A494B9T3|A0A494B9T3_MOUSE, tr|D3YZY0|D3YZY0_MOUSE, tr|D3Z2K3|D3Z2K3_MOUSE, tr|Q3TG92|Q3TG92_MOUSE, tr|Q3U122|Q3U122_MOUSE, tr|Q3UIJ3|Q3UIJ3_MOUSE, tr|Q3UJ36|Q3UJ36_MOUSE, tr|Q497E4|Q497E4_MOUSE, tr|Q61264|Q61264_MOUSE, tr|Q61272|Q61272_MOUSE, tr|Q61273|Q61273_MOUS…
LSGLSAFDIAEELVRTM	K	D	143	159	17	3	0.8427	1	0	MS/MS			sp|Q9Z2D8|MBD3_MOUSE	Q9Z2D8	MBD3_MOUSE	Mbd3	Methyl-CpG-binding domain protein 3		tr|D3YTR4|D3YTR4_MOUSE, tr|D3YTR5|D3YTR5_MOUSE, tr|F6WZH1|F6WZH1_MOUSE
VAAALIGCGGGLILQKAVI	I	V	277	295	19	2	0.8392	1	0	MS/MS			tr|F1L5I3|F1L5I3_ASCSU	F1L5I3	F1L5I3_ASCSU		Solute carrier family 41 member 2
EITALAPSTMK	K	I	316	326	11	2	0.8092	1	0	MS/MS	10M(15.9949)		sp|P60710|ACTB_MOUSE	P60710	ACTB_MOUSE	Actb	Actin, cytoplasmic 1	Acta1, Acta2, Actc1, Actg1, Actg2	sp|P62737|ACTA_MOUSE, sp|P63260|ACTG_MOUSE, sp|P63268|ACTH_MOUSE, sp|P68033|ACTC_MOUSE, sp|P68134|ACTS_MOUSE, tr|B1ATY1|B1ATY1_MOUSE, tr|B2RRX1|B2RRX1_MOUSE, tr|E9Q1F2|E9Q1F2_MOUSE, tr|F1L3U5|F1L3U5_ASCSU, tr|F1LAV8|F1LAV8_ASCSU, tr|F1LAW4|F1LAW4_ASCSU, tr|F1LAW5|F1LAW5_ASCSU, tr|F1LAW8|F1LAW8_ASCSU, tr|F1LAW9|F1LAW9_ASCSU, tr|F1LBK2|F1LBK2_ASCSU, tr|F1LCH4|F1LCH4_ASCSU, tr|F1LDN8|F1LDN8_ASCSU, t…
YMASSYLTLTAR	K	A	65	76	12	2	0.7918	1	0	MS/MS	2M(15.9949)		sp|P01843|LAC1_MOUSE	P01843	LAC1_MOUSE		Ig lambda-1 chain C region	Iglc1, Iglv1, Iglv2	tr|A0A0G2JE99|A0A0G2JE99_MOUSE, tr|A4FU62|A4FU62_MOUSE, tr|G0YP42|G0YP42_MOUSE, tr|Q9D8W4|Q9D8W4_MOUSE

## Sheet: lenght distribution
Peptide Length
7			7	1
8			8	1
9			9	2
9			10	5
10			11	6
10			12	8
10			13	4
10			14	3
10			15	5
11			16	5
11			17	3
11			18	5
11			19	4
11			20	2
11			21	1
12			22	0
12			23	2
12
12
12
12
12
12
13
13
13
13
14
14
14
15
15
15
15
15
16
16
16
16
16
17
17
17
18
18
18
18
18
19
19
19
19
20
20
21
23
23

## Sheet: Sheet3
Peptide	Peptide Length	Charges	Probability	Spectral Count	Intensity	Match Type	Assigned Modifications	Observed Modifications	Protein ID	Protein Description
ETLLFTAVGRKPE	13	2	0.8023	1	1.45384e+06	MS/MS	1E(-18.0106)	N/A	F1KPS0	Kalirin
